# Supplementary material for: Peripheral Effects of FAAH Deficiency on Fuel and Energy Homeostasis: Role of Dysregulated Lysine Acetylation
Source: PLoS One. 2012 Mar 19;7(3):e33717. doi: 10.1371/journal.pone.0033717 (PMC3307749; doi:10.1371/journal.pone.0033717)
Supplement: Table S1 — Summary containing list of total identified acetylated proteins and acetylated peptides from the hepatic acetylome. (XLSX) [file pone.0033717.s005.xlsx]

## Sheet: Sheet1
protein accession number	protein name	peptide theoretical mass	peptide mass error (ppm)	peptide expect score	peptide sequence	variable modification	variable modification site
IPI00315302	NADH dehydrogenase [ubiquinone] 1 alpha subcomplex subunit 2	1084.6	1.1064	0.0029	AAAAASRAVGAK	Acetyl (Protein N-term)	2.000000000000.0
IPI00626132	Hydroxyacyl-Coenzyme A dehydrogenase type II	2465.43	-1.82524	0.0033	AAAVRSVKGLVAVVTGGASGLGLATAK	Acetyl (Protein N-term)	2.000000000000000000000000000.0
IPI00126208	11 days embryo whole body cDNA, RIKEN full-length enriched library, clone:2700082N11 product:hemoglobin, beta adult major chain, full insert sequence	2197.11	6.82714	0.0049	AAVSGLWGKVNADEVGGEALGR	Acetyl (K)	0.0000000010000000000000.0
IPI00469114	Hemoglobin subunit alpha	2084.01	-9.64488	6.9e-05	AAWGKIGGHGAEYGAEALER	Acetyl (K)	0.00001000000000000000.0
IPI00132960	Aminoacylase-1	1060.57	-2.6401	0.049	AFEKQLQR	Acetyl (K)	0.00010000.0
IPI00224210	Ubiquinol-cytochrome c reductase complex ubiquinone-binding protein QP-C	1736.92	0.287865	0.078	AFPSYFSKGIPNVLR	Acetyl (K)	0.000000010000000.0
IPI00331734	Histone H2A.Z	1299.68	-1.69273	0.089	AGGKAGKDSGKAK	3 Acetyl (K)	0.0001001000100.0
IPI00331734	Histone H2A.Z	1299.68	-1.92355	0.034	AGGKAGKDSGKAK	2 Acetyl (K); Acetyl (Protein N-term)	2.0000001000100.0
IPI00154054	Acetyl-CoA acetyltransferase, mitochondrial precursor	2914.45	-2.57338	0.093	AGIPKEEVKEVYMGNVIQGGEGQAPTR	Acetyl (K); Oxidation (M)	0.000000001000300000000000000.0
IPI00154054	Acetyl-CoA acetyltransferase, mitochondrial precursor	2914.45	-10.7396	0.054	AGIPKEEVKEVYMGNVIQGGEGQAPTR	Acetyl (K); Oxidation (M)	0.000010000000300000000000000.0
IPI00331241	Glutathione S-transferase A3	1400.72	-5.85413	0.039	AGKPVLHYFDGR	Acetyl (Protein N-term)	2.000000000000.0
IPI00230113	Cytochrome b5	2198.07	-6.36921	0.052	AGQSDKDVKYYTLEEIQK	2 Acetyl (K)	0.000001001000000000.0
IPI00230113	Cytochrome b5	2198.07	-4.64043	0.00028	AGQSDKDVKYYTLEEIQK	Acetyl (K); Acetyl (Protein N-term)	2.000000001000000000.0
IPI00230113	Cytochrome b5	2198.07	-0.454944	0.036	AGQSDKDVKYYTLEEIQK	Acetyl (K); Acetyl (Protein N-term)	2.000001000000000000.0
IPI00230044	15 days pregnant adult female placenta cDNA, RIKEN full-length enriched library, clone:I530023K22 product:tropomyosin 3, gamma, full insert sequence	1187.65	-1.684	0.011	AGTTTIEAVKR	Acetyl (Protein N-term)	2.00000000000.0
IPI00117978	Cytochrome c oxidase subunit 4 isoform 1, mitochondrial precursor	2310.1	-6.23349	0.11	AHGSVVKSEDYAFPTYADRR	Acetyl (K)	0.00000010000000000000.0
IPI00127206	Fructose-bisphosphate aldolase B	2532.34	9.24045	0.019	AHRFPALTPEQKKELSEIAQR	Acetyl (K); Acetyl (Protein N-term)	2.000000000000100000000.0
IPI00331241	Glutathione S-transferase A3	1771.95	-7.16724	0.0052	AILNYIASKYNLYGK	Acetyl (K)	0.000000001000000.0
IPI00221890	Carbonic anhydrase 3	2747.29	0.327596	0.022	AKEWGYASHNGPDHWHELYPIAK	Acetyl (K)	0.01000000000000000000000.0
IPI00221890	Carbonic anhydrase 3	2789.3	-9.10623	0.023	AKEWGYASHNGPDHWHELYPIAK	Acetyl (K); Acetyl (Protein N-term)	2.01000000000000000000000.0
IPI00667117	Acyl-CoA-binding protein	1075.51	-1.85959	0.12	AKWDSWNK	Acetyl (K)	0.01000000.0
IPI00667117	Acyl-CoA-binding protein	1316.69	0.455689	0.0083	AKWDSWNKLK	Acetyl (K)	0.0100000000.0
IPI00459570	2 days neonate thymus thymic cells cDNA, RIKEN full-length enriched library, clone:C920030J24 product:tropomyosin 3, gamma, full insert sequence	2002.03	8.49138	0.053	ALKDEEKMELQEIQLK	Acetyl (K); Oxidation (M)	0.0010000300000000.0
IPI00226430	3-ketoacyl-CoA thiolase, mitochondrial	1298.81	5.23557	0.07	ALLRGVFIVAAK	Acetyl (Protein N-term)	2.000000000000.0
IPI00226430	3-ketoacyl-CoA thiolase, mitochondrial	1454.91	0.206199	0.014	ALLRGVFIVAAKR	Acetyl (Protein N-term)	2.0000000000000.0
IPI00555023	Glutathione S-transferase P 1	2176.16	-7.12262	0.082	ALPGHLKPFETLLSQNQGGK	Acetyl (K)	0.00000010000000000000.0
IPI00223216	Thiosulfate sulfurtransferase	1514.85	1.38628	0.0047	ALVSTKWLAESIR	Acetyl (K)	0.0000010000000.0
IPI00134131	Isoform SCPx of Nonspecific lipid-transfer protein	1231.68	-3.49116	0.082	ANLVFKEIEK	Acetyl (K)	0.0000010000.0
IPI00230507	ATP synthase D chain, mitochondrial	1671.88	-4.90465	0.0074	ANVAKPGLVDDFEKK	Acetyl (K)	0.000000000000010.0
IPI00230507	ATP synthase D chain, mitochondrial	2261.21	-1.23828	0.0026	ANVAKPGLVDDFEKKYNALK	Acetyl (K)	0.00000000000001000000.0
IPI00133903	Stress-70 protein, mitochondrial precursor	1530.84	-3.13553	0.0028	AQFEGIVTDLIKR	Acetyl (K)	0.0000000000010.0
IPI00127206	Fructose-bisphosphate aldolase B	1138.54	2.10796	0.041	ATQEAFMKR	Acetyl (K); Oxidation (M)	0.000000310.0
IPI00127207	Glutamine synthetase	1056.52	-1.32511	0.089	ATSASSHLNK	Acetyl (Protein N-term)	2.0000000000.0
IPI00154047	3-hydroxyisobutyryl-Coenzyme A hydrolase	1268.7	0.078821	0.059	AVLIDKDQTPK	Acetyl (K)	0.00000100000.0
IPI00114642	Histone H2B type 1-F/J/L	1025.54	-1.36514	0.069	AVTKYTSSK	Acetyl (K)	0.000100000.0
IPI00227930	Histone H2B type 1-H	1025.54	-1.36514	0.069	AVTKYTSSK	Acetyl (K)	0.000100000.0
IPI00553774	Histone H2B type 3-A	1025.54	-1.36514	0.069	AVTKYTSSK	Acetyl (K)	0.000100000.0
IPI00554853	Histone H2B type 1-B	1025.54	-1.36514	0.069	AVTKYTSSK	Acetyl (K)	0.000100000.0
IPI00120451	Fatty acid-binding protein, liver	1113.6	-0.269396	0.078	AVVKLEGDNK	Acetyl (K)	0.0001000000.0
IPI00117312	Aspartate aminotransferase, mitochondrial precursor	1500.76	0.932862	0.079	DDNGKPYVLPSVR	Acetyl (K)	0.0000100000000.0
IPI00109109	Superoxide dismutase [Mn], mitochondrial precursor	1145.54	-3.05533	0.1	DFGSFEKFK	Acetyl (K)	0.000000100.0
IPI00109109	Superoxide dismutase [Mn], mitochondrial precursor	1402.68	-6.20243	0.089	DFGSFEKFKEK	Acetyl (K)	0.00000010000.0
IPI00127625	Hydroxymethylglutaryl-CoA lyase, mitochondrial precursor	1665.89	-2.46114	0.014	DGLQNEKSIVPTPVK	Acetyl (K)	0.000000100000000.0
IPI00127625	Hydroxymethylglutaryl-CoA lyase, mitochondrial precursor	1935.08	-4.75433	0.1	DGLQNEKSIVPTPVKIR	Acetyl (K)	0.00000010000000000.0
IPI00127206	Fructose-bisphosphate aldolase B	1120.53	0.624704	0.03	DGVDFGKWR	Acetyl (K)	0.000000100.0
IPI00221890	Carbonic anhydrase 3	2340.1	-7.17917	0.018	DIKHDPSLQPWSASYDPGSAK	Acetyl (K)	0.001000000000000000000.0
IPI00121419	similar to ubiquinol-cytochrome c reductase binding protein	2436.15	-8.45596	0.003	DQWTKYEEDKFYLEPYLK	Acetyl (K)	0.000000000100000000.0
IPI00132347	Adult male cerebellum cDNA, RIKEN full-length enriched library, clone:1500015I13 product:UBIQUINOL-CYTOCHROME C REDUCTASE BINDING PROTEIN homolog	2436.15	-4.14588	0.027	DQWTKYEEDKFYLEPYLK	Acetyl (K)	0.000000000100000000.0
IPI00132347	Adult male cerebellum cDNA, RIKEN full-length enriched library, clone:1500015I13 product:UBIQUINOL-CYTOCHROME C REDUCTASE BINDING PROTEIN homolog	2933.45	-3.5794	0.0033	DQWTKYEEDKFYLEPYLKEVIR	Acetyl (K)	0.0000000001000000000000.0
IPI00263863	10 kDa heat shock protein, mitochondrial	1165.55	-1.45854	0.0039	DSDILGKYVD	Acetyl (K)	0.0000001000.0
IPI00109167	NADH dehydrogenase [ubiquinone] flavoprotein 2, mitochondrial precursor	2438.07	-8.53135	0.017	DTPENNPDTPFDFTPENYKR	Acetyl (K)	0.00000000000000000010.0
IPI00154054	Acetyl-CoA acetyltransferase, mitochondrial precursor	2204.14	-4.99062	0.0066	EAWDAGKFASEITPITISVK	Acetyl (K)	0.00000010000000000000.0
IPI00308885	60 kDa heat shock protein, mitochondrial precursor	978.502	0.408788	0.092	EGFEKISK	Acetyl (K)	0.00001000.0
IPI00121288	NADH dehydrogenase [ubiquinone] 1 beta subcomplex subunit 10	1263.67	3.40278	0.1	ELEQFTKVTK	Acetyl (K)	0.0000001000.0
IPI00133903	Stress-70 protein, mitochondrial precursor	1731.85	-1.32806	0.0084	ETGVDLTKDNMALQR	Acetyl (K)	0.000000010000000.0
IPI00133903	Stress-70 protein, mitochondrial precursor	1747.84	1.08706	0.0067	ETGVDLTKDNMALQR	Acetyl (K); Oxidation (M)	0.000000010030000.0
IPI00124692	Transaldolase	1174.63	-5.61877	0.031	FAADAIKLER	Acetyl (K)	0.0000001000.0
IPI00125460	ATP synthase coupling factor 6, mitochondrial precursor	1705.82	-2.63803	0.074	FDDPKFEVIDKPQS	Acetyl (K)	0.00000000001000.0
IPI00125460	ATP synthase coupling factor 6, mitochondrial precursor	1705.82	-3.3415	0.021	FDDPKFEVIDKPQS	Acetyl (K)	0.00001000000000.0
IPI00122549	Isoform Pl-VDAC1 of Voltage-dependent anion-selective channel protein 1	2028.96	-4.48505	0.00069	FGIAAKYQVDPDACFSAK	Acetyl (K)	0.000001000000000000.0
IPI00226430	3-ketoacyl-CoA thiolase, mitochondrial	2440.26	1.68015	0.012	FGLDLKLEDTLWAGLTDQHVK	Acetyl (K)	0.000001000000000000000.0
IPI00226430	3-ketoacyl-CoA thiolase, mitochondrial	1166.63	3.77154	0.097	FGTKFGLDLK	Acetyl (K)	0.0001000000.0
IPI00331241	Glutathione S-transferase A3	1275.69	0.940665	0.035	FLKTRDDLAR	Acetyl (K)	0.0010000000.0
IPI00126917	Adult male testis cDNA, RIKEN full-length enriched library, clone:1700071K01 product:Prohibitin (B-cell receptor associated protein 32) (BAP 32) homolog	1246.66	0.481288	0.052	FVVEKAEQQK	Acetyl (K)	0.0000100000.0
IPI00114209	Glutamate dehydrogenase 1, mitochondrial precursor	1813.98	-3.36277	0.00052	GASIVEDKLVEDLKTR	Acetyl (K)	0.0000000000000100.0
IPI00154054	Acetyl-CoA acetyltransferase, mitochondrial precursor	1700.93	-3.23352	0.006	GATPYGGVKLEDLIVK	Acetyl (K)	0.0000000010000000.0
IPI00154054	Acetyl-CoA acetyltransferase, mitochondrial precursor	2706.41	2.8451	0.045	GATPYGGVKLEDLIVKDGLTDVYNK	Acetyl (K)	0.0000000010000000000000000.0
IPI00466128	Alcohol dehydrogenase	1528.73	-3.00904	0.031	GDNPFPKNADGTVR	Acetyl (K)	0.00000010000000.0
IPI00323592	Malate dehydrogenase, mitochondrial precursor	1124.52	-0.444635	0.024	GEDFVKNMK	Acetyl (K); Oxidation (M)	0.000001030.0
IPI00125460	ATP synthase coupling factor 6, mitochondrial precursor	1831.8	-2.29283	0.047	GEMDTFPTFKFDDPK	Acetyl (K); Oxidation (M)	0.003000000100000.0
IPI00125460	ATP synthase coupling factor 6, mitochondrial precursor	2859.33	7.69411	0.091	GEMDTFPTFKFDDPKFEVIDKPQS	Acetyl (K)	0.000000000100000000000000.0
IPI00125460	ATP synthase coupling factor 6, mitochondrial precursor	2875.33	-7.23396	0.059	GEMDTFPTFKFDDPKFEVIDKPQS	Acetyl (K); Oxidation (M)	0.003000000000001000000000.0
IPI00125460	ATP synthase coupling factor 6, mitochondrial precursor	2875.33	2.99096	0.07	GEMDTFPTFKFDDPKFEVIDKPQS	Acetyl (K); Oxidation (M)	0.003000000100000000000000.0
IPI00129096	Pyridoxine-5~-phosphate oxidase	924.445	1.08173	0.055	GFGKDGFR	Acetyl (K)	0.00010000.0
IPI00329998	10 days embryo whole body cDNA, RIKEN full-length enriched library, clone:2610027B07 product:histone 4 protein, full insert sequence	1210.68	-0.825983	0.017	GGKGLGKGGAKR	3 Acetyl (K)	0.001000100010.0
IPI00336741	Hist2h4 protein (Fragment)	1210.68	0.743385	0.00016	GGKGLGKGGAKR	3 Acetyl (K)	0.001000100010.0
IPI00130589	Superoxide dismutase	1505.67	-0.0664156	9.2e-06	GGNEESTKTGNAGSR	Acetyl (K)	0.000000010000000.0
IPI00667117	Acyl-CoA-binding protein	1260.63	2.06247	0.045	GKAKWDSWNK	Acetyl (K)	0.0001000000.0
IPI00329998	10 days embryo whole body cDNA, RIKEN full-length enriched library, clone:2610027B07 product:histone 4 protein, full insert sequence	884.508	0	0.065	GKGGKGLGK	2 Acetyl (K)	0.010010000.0
IPI00329998	10 days embryo whole body cDNA, RIKEN full-length enriched library, clone:2610027B07 product:histone 4 protein, full insert sequence	1239.69	0.241995	0.054	GKGGKGLGKGGAK	3 Acetyl (K)	0.0100100010000.0
IPI00555023	Glutathione S-transferase P 1	1803.9	-0.498918	0.049	GKYVTLIYTNYENGK	Acetyl (K)	0.010000000000000.0
IPI00555023	Glutathione S-transferase P 1	2423.2	11.4724	0.057	GKYVTLIYTNYENGKNDYVK	Acetyl (K)	0.01000000000000000000.0
IPI00323592	Malate dehydrogenase, mitochondrial precursor	1069.61	3.27221	0.021	GLEKNLGIGK	Acetyl (K)	0.0001000000.0
IPI00329998	10 days embryo whole body cDNA, RIKEN full-length enriched library, clone:2610027B07 product:histone 4 protein, full insert sequence	926.53	0.10793	0.03	GLGKGGAKR	2 Acetyl (K)	0.000100010.0
IPI00336741	Hist2h4 protein (Fragment)	926.53	0.755507	0.0017	GLGKGGAKR	2 Acetyl (K)	0.000100010.0
IPI00120719	Cytochrome c oxidase subunit 5A, mitochondrial precursor	2442.28	-1.80159	0.0015	GMNTLVGYDLVPEPKIIDAALR	Acetyl (K); Oxidation (M)	0.0300000000000010000000.0
IPI00404031	18 days pregnant adult female placenta and extra embryonic tissue cDNA, RIKEN full-length enriched library, clone:3830423B07 product:peroxiredoxin 5, full insert sequence	1203.65	-1.24621	0.022	GVFTKELPSGK	Acetyl (K)	0.00001000000.0
IPI00132473	Cleavage and polyadenylation specificity factor 5	2375.26	-8.16753	0.0012	GVNQFGNKYIQQTKPLTLER	Acetyl (K)	0.00000001000000000000.0
IPI00221769	GTP:AMP phosphotransferase mitochondrial	1692.89	0	0.0032	HFELKHLSSGDLLR	Acetyl (K)	0.00001000000000.0
IPI00109109	Superoxide dismutase [Mn], mitochondrial precursor	2564.24	-4.91374	0.0068	HHAAYVNNLNATEEKYHEALAK	Acetyl (K)	0.0000000000000010000000.0
IPI00471246	Isovaleryl-CoA dehydrogenase, mitochondrial precursor	1666.9	-11.0384	0.0069	HTISKFLQENLAPK	Acetyl (K)	0.00001000000000.0
IPI00230706	Phosphoglycerate mutase 2	1671.86	-7.53653	0.011	HYGGLTGLNKAETAAK	Acetyl (K)	0.0000000001000000.0
IPI00118986	ATP synthase O subunit, mitochondrial precursor	1281.63	1.79459	0.099	IGEKYVDMSAK	Acetyl (K)	0.00010000000.0
IPI00118986	ATP synthase O subunit, mitochondrial precursor	1297.62	1.15596	0.011	IGEKYVDMSAK	Acetyl (K); Oxidation (M)	0.00010003000.0
IPI00308885	60 kDa heat shock protein, mitochondrial precursor	982.617	1.323	0.048	IGIEIIKR	Acetyl (K)	0.00000010.0
IPI00121514	Stress-induced-phosphoprotein 1	1255.61	0.0796427	0.0018	IGNSYFKEEK	Acetyl (K)	0.0000001000.0
IPI00230507	ATP synthase D chain, mitochondrial	2486.24	-8.04427	0.084	IPVPEDKYTALVDQEEKEDVK	Acetyl (K)	0.000000100000000000000.0
IPI00312058	Catalase	1671.92	-6.28021	0.0093	IQALLDKYNAEKPK	Acetyl (K)	0.00000010000000.0
IPI00308885	60 kDa heat shock protein, mitochondrial precursor	2850.41	-12.5947	0.0065	IQEITEQLDITTSEYEKEKLNER	Acetyl (K)	0.00000000000000000010000.0
IPI00230507	ATP synthase D chain, mitochondrial	1348.69	-0.593169	0.08	IQEYEKQLEK	Acetyl (K)	0.0000010000.0
IPI00221769	GTP:AMP phosphotransferase mitochondrial	2035.12	-1.57239	0.0017	ITKHFELKHLSSGDLLR	Acetyl (K)	0.00000001000000000.0
IPI00323592	Malate dehydrogenase, mitochondrial precursor	2000.05	2.94992	0.013	ITPFEEKMIAEAIPELK	Acetyl (K)	0.00000010000000000.0
IPI00323592	Malate dehydrogenase, mitochondrial precursor	2016.05	-2.03368	0.0025	ITPFEEKMIAEAIPELK	Acetyl (K); Oxidation (M)	0.00000013000000000.0
IPI00323592	Malate dehydrogenase, mitochondrial precursor	1236.62	0.889523	0.013	KGEDFVKNMK	Acetyl (K)	0.0000001000.0
IPI00323592	Malate dehydrogenase, mitochondrial precursor	1252.61	0.2395	0.017	KGEDFVKNMK	Acetyl (K); Oxidation (M)	0.0000001030.0
IPI00554853	Histone H2B type 1-B	1071.63	-0.746527	0.088	KGSKKAISK	3 Acetyl (K)	0.100110000.0
IPI00553774	Histone H2B type 3-A	1085.64	-2.94756	0.028	KGSKKAITK	3 Acetyl (K)	0.100110000.0
IPI00227930	Histone H2B type 1-H	1085.64	-2.94756	0.028	KGSKKALTK	3 Acetyl (K)	0.100110000.0
IPI00114642	Histone H2B type 1-F/J/L	1071.63	-0.653211	0.0073	KGSKKAVTK	3 Acetyl (K)	0.100110000.0
IPI00226430	3-ketoacyl-CoA thiolase, mitochondrial	1124.61	1.68948	0.095	KHNFTPLAR	Acetyl (K)	0.100000000.0
IPI00230507	ATP synthase D chain, mitochondrial	1853.95	0.53939	0.07	KKYPYWPHQPIENL	Acetyl (K)	0.01000000000000.0
IPI00118986	ATP synthase O subunit, mitochondrial precursor	1411.8	0	0.088	KLDQVEKELLR	Acetyl (K)	0.00000010000.0
IPI00134131	Isoform SCPx of Nonspecific lipid-transfer protein	1504.78	-0.731005	0.085	KLEEEGEQFVKK	Acetyl (K)	0.000000000010.0
IPI00117312	Aspartate aminotransferase, mitochondrial precursor	2590.33	1.00373	0.038	KMNLGVGAYRDDNGKPYVLPSVR	Acetyl (K)	0.00000000000000100000000.0
IPI00117312	Aspartate aminotransferase, mitochondrial precursor	2606.33	-0.767363	0.057	KMNLGVGAYRDDNGKPYVLPSVR	Acetyl (K); Oxidation (M)	0.03000000000000100000000.0
IPI00331241	Glutathione S-transferase A3	1535.73	-2.60463	0.054	KPFDDAKCVESAK	Acetyl (K)	0.0000001000000.0
IPI00132117	similar to Histone H3.3	1069.62	-1.30887	0.048	KQLATKAAR	2 Acetyl (K)	0.100001000.0
IPI00132347	Adult male cerebellum cDNA, RIKEN full-length enriched library, clone:1500015I13 product:UBIQUINOL-CYTOCHROME C REDUCTASE BINDING PROTEIN homolog	1402.67	-2.13878	0.071	KWYYNAAGFNK	Acetyl (K)	0.10000000000.0
IPI00752801	similar to Phosphoglycerate kinase 1	934.487	0.642063	0.041	KYAEAVGR	Acetyl (K)	0.10000000.0
IPI00230507	ATP synthase D chain, mitochondrial	1725.85	-1.79621	0.046	KYPYWPHQPIENL	Acetyl (K)	0.1000000000000.0
IPI00116603	Ornithine carbamoyltransferase, mitochondrial precursor	1392.69	0.718036	0.00099	LAEQYAKENGTK	Acetyl (K)	0.000000100000.0
IPI00555059	Peroxiredoxin-6	972.539	1.54235	0.059	LAPEFAKR	Acetyl (K)	0.00000010.0
IPI00230034	D-dopachrome decarboxylase	1714.86	3.32389	9.4e-06	LCAATATILDKPEDR	Acetyl (K)	0.000000000010000.0
IPI00125460	ATP synthase coupling factor 6, mitochondrial precursor	931.549	0	0.011	LFVDKIR	Acetyl (K)	0.0000100.0
IPI00125929	NADH dehydrogenase [ubiquinone] 1 alpha subcomplex subunit 4	2192.04	-5.88492	0.031	LGPNEQYKFYSVNVDYSK	Acetyl (K)	0.000000010000000000.0
IPI00131204	Isoform 1 of UTP--glucose-1-phosphate uridylyltransferase 2	1554.8	0.321584	0.063	LGSSFTKVQDYLR	Acetyl (K)	0.0000001000000.0
IPI00230422	B-cell receptor-associated protein 31	1045.57	1.1477	0.063	LKDELASTK	Acetyl (K)	0.010000000.0
IPI00133903	Stress-70 protein, mitochondrial precursor	887.496	-0.563383	0.076	LKEEISK	Acetyl (K)	0.0100000.0
IPI00117914	Adult male liver tumor cDNA, RIKEN full-length enriched library, clone:C730019N20 product:arginase 1, liver, full insert sequence	1193.59	-2.09452	0.0023	LKETEYDVR	Acetyl (K)	0.010000000.0
IPI00117914	Adult male liver tumor cDNA, RIKEN full-length enriched library, clone:C730019N20 product:arginase 1, liver, full insert sequence	3377.64	2.07245	0.037	LKETEYDVRDHGDLAFVDVPNDSSFQIVK	Acetyl (K)	0.01000000000000000000000000000.0
IPI00400163	Blastocyst blastocyst cDNA, RIKEN full-length enriched library, clone:I1C0034B17 product:Mak3p homolog (S. cerevisiae), full insert sequence	3069.61	10.9135	0.076	LNQVIFPVSYNDKFYKDVLEVGELAK	Acetyl (K)	0.00000000000000010000000000.0
IPI00226430	3-ketoacyl-CoA thiolase, mitochondrial	2021.01	-0.940125	0.00065	LPMGMTAENLAAKYNISR	Acetyl (K)	0.000000000000100000.0
IPI00226430	3-ketoacyl-CoA thiolase, mitochondrial	2037	3.78006	0.037	LPMGMTAENLAAKYNISR	Acetyl (K); Oxidation (M)	0.000030000000100000.0
IPI00226430	3-ketoacyl-CoA thiolase, mitochondrial	2053	-8.67025	0.00033	LPMGMTAENLAAKYNISR	Acetyl (K); 2 Oxidation (M)	0.003030000000100000.0
IPI00226430	3-ketoacyl-CoA thiolase, mitochondrial	2037	-8.24741	0.0021	LPMGMTAENLAAKYNISR	Acetyl (K); Oxidation (M)	0.003000000000100000.0
IPI00230108	protein disulfide isomerase associated 3	1238.72	0.322913	0.047	LSKDPNIVIAK	Acetyl (K)	0.00100000000.0
IPI00318614	Isoform 2 of Isocitrate dehydrogenase [NADP], mitochondrial precursor	1478.86	1.75811	0.0052	LVPGWTKPITIGR	Acetyl (K)	0.0000001000000.0
IPI00117312	Aspartate aminotransferase, mitochondrial precursor	2462.24	-4.95484	0.11	MNLGVGAYRDDNGKPYVLPSVR	Acetyl (K)	0.0000000000000100000000.0
IPI00117312	Aspartate aminotransferase, mitochondrial precursor	2478.23	0	0.11	MNLGVGAYRDDNGKPYVLPSVR	Acetyl (K); Oxidation (M)	0.3000000000000100000000.0
IPI00133903	Stress-70 protein, mitochondrial precursor	1265.55	-2.21247	0.0047	NAEKYAEEDR	Acetyl (K)	0.0001000000.0
IPI00230760	Myoglobin	963.503	0.51894	0.061	NDIAAKYK	Acetyl (K)	0.00000100.0
IPI00230760	Myoglobin	1594.8	1.25408	0.025	NDIAAKYKELGFQG	Acetyl (K)	0.00000100000000.0
IPI00331241	Glutathione S-transferase A3	1552.84	-0.193194	0.0022	NRYFPAFEKVLK	Acetyl (K)	0.000000001000.0
IPI00667117	Acyl-CoA-binding protein	2138.13	-11.178	0.0016	QATVGDVNTDRPGLLDLKGK	Acetyl (K)	0.00000000000000000100.0
IPI00130589	Superoxide dismutase	2161.98	-0.878823	0.021	QDDLGKGGNEESTKTGNAGSR	Acetyl (K)	0.000000000000010000000.0
IPI00187468	Isoform 4 of Inhibitor of growth protein 4	1828.83	6.999	0.0029	QIESSDYDSSSSKGKK	2 Acetyl (K)	0.0000000000001010.0
IPI00226430	3-ketoacyl-CoA thiolase, mitochondrial	3221.69	-10.3362	0.047	QTMQVDEHARPQTTLEQLQKLPSVFKK	Acetyl (K)	0.000000000000000000010000000.0
IPI00308885	60 kDa heat shock protein, mitochondrial precursor	3006.51	-7.11788	0.057	RIQEITEQLDITTSEYEKEKLNER	Acetyl (K)	0.000000000000000000010000.0
IPI00114642	Histone H2B type 1-F/J/L	1223.69	1.71612	0.046	SAPAPKKGSKK	3 Acetyl (K)	0.00000110010.0
IPI00227930	Histone H2B type 1-H	1223.69	-0.0817202	0.046	SAPAPKKGSKK	3 Acetyl (K)	0.00000110010.0
IPI00554853	Histone H2B type 1-B	1223.69	1.71612	0.046	SAPAPKKGSKK	3 Acetyl (K)	0.00000110010.0
IPI00132347	Adult male cerebellum cDNA, RIKEN full-length enriched library, clone:1500015I13 product:UBIQUINOL-CYTOCHROME C REDUCTASE BINDING PROTEIN homolog	1679.86	-6.60768	0.01	SAVSASSKWLDGFRK	Acetyl (K)	0.000000010000000.0
IPI00228757	Isoform Short of Thymosin beta-4	1751.79	0.456675	0.043	SDKPDMAEIEKFDK	Acetyl (K); Acetyl (Protein N-term); Oxidation (M)	2.00100300000000.0
IPI00120045	CPN10-like protein	1484.77	-0.606154	0.093	SGEIEPVSVKVGDK	Acetyl (K)	0.00000000010000.0
IPI00308885	60 kDa heat shock protein, mitochondrial precursor	1377.75	-4.42751	0.031	SIAKEGFEKISK	Acetyl (K)	0.000000001000.0
IPI00154054	Acetyl-CoA acetyltransferase, mitochondrial precursor	2419.26	-5.82822	0.027	SKEAWDAGKFASEITPITISVK	Acetyl (K)	0.0000000010000000000000.0
IPI00154054	Acetyl-CoA acetyltransferase, mitochondrial precursor	2419.26	-3.72014	0.043	SKEAWDAGKFASEITPITISVK	Acetyl (K)	0.0100000000000000000000.0
IPI00187468	Isoform 4 of Inhibitor of growth protein 4	1372.65	-1.01993	0.049	SKGKNSDEEAPK	2 Acetyl (K)	0.010100000000.0
IPI00117914	Adult male liver tumor cDNA, RIKEN full-length enriched library, clone:C730019N20 product:arginase 1, liver, full insert sequence	1640.89	-4.02221	0.0054	SLEIIGAPFSKGQPR	Acetyl (K)	0.000000000010000.0
IPI00116603	Ornithine carbamoyltransferase, mitochondrial precursor	1121.59	2.31814	0.026	SLGMIFEKR	Acetyl (K)	0.000000010.0
IPI00113141	Citrate synthase, mitochondrial precursor	1618.72	-6.23949	0.1	SMSTDGLMKFVDSK	Acetyl (K); 2 Oxidation (M)	0.03000003100000.0
IPI00667117	Acyl-CoA-binding protein	1534.72	-9.05706	0.076	SQAEFDKAAEEVK	Acetyl (K); Acetyl (Protein N-term)	2.0000001000000.0
IPI00667117	Acyl-CoA-binding protein	1648.81	-5.2159	0.094	SQAEFDKAAEEVKR	Acetyl (Protein N-term)	2.00000000000000.0
IPI00667117	Acyl-CoA-binding protein	1690.82	-6.3283	0.0022	SQAEFDKAAEEVKR	Acetyl (K); Acetyl (Protein N-term)	2.00000000000010.0
IPI00667117	Acyl-CoA-binding protein	1690.82	-7.51117	0.00023	SQAEFDKAAEEVKR	Acetyl (K); Acetyl (Protein N-term)	2.00000010000000.0
IPI00119945	Nit protein 2	2531.41	-3.1998	0.014	STFRLALIQLQVSSIKSDNLTR	Acetyl (Protein N-term)	2.0000000000000000000000.0
IPI00110885	13 days embryo liver cDNA, RIKEN full-length enriched library, clone:2500002N19 product:NADH-CYTOCHROME B5 REDUCTASE (EC 1.6.2.2) homolog	1969.05	10.5635	0.021	STPAITLENPDIKYPLR	Acetyl (K)	0.00000000000010000.0
IPI00230113	Cytochrome b5	1881.01	-3.82772	0.013	STWVILHHKVYDLTK	Acetyl (K)	0.000000001000000.0
IPI00459326	Hypothetical protein (Fragment)	1472.77	-1.49378	0.002	SVEAAAELSAKDLK	Acetyl (K)	0.00000000001000.0
IPI00114416	3,2-trans-enoyl-CoA isomerase, mitochondrial precursor	1681.86	-2.73507	0.096	SVMTKWLAIPDHSR	Acetyl (K)	0.00001000000000.0
IPI00114416	3,2-trans-enoyl-CoA isomerase, mitochondrial precursor	1697.86	-4.94742	0.037	SVMTKWLAIPDHSR	Acetyl (K); Oxidation (M)	0.00301000000000.0
IPI00753128	similar to phosphoglycerate kinase 1	3308.68	-3.17347	0.0042	SVVLMSHLGRPDGVPMPDKYSLEPVAAELK	Acetyl (K); 2 Oxidation (M)	0.000030000000000300100000000000.0
IPI00123369	Isoform 3 of LIM domain-binding protein 3	1665.82	6.18316	0.028	SYSVTLTGPGPWGFR	Acetyl (Protein N-term)	2.000000000000000.0
IPI00114209	Glutamate dehydrogenase 1, mitochondrial precursor	1451.74	-1.65318	0.017	TAMKYNLGLDLR	Acetyl (K); Oxidation (M)	0.003100000000.0
IPI00466128	Alcohol dehydrogenase	1282.69	1.4033	0.1	TASSVLLHTGQK	Acetyl (Protein N-term)	2.000000000000.0
IPI00312058	Catalase	1569.77	-5.86074	0.032	TFYTKVLNEEER	Acetyl (K)	0.000010000000.0
IPI00117379	Copper transport protein ATOX1	1161.64	0.516511	0.058	TGKAVSYLGPK	Acetyl (K)	0.00100000000.0
IPI00130589	Superoxide dismutase	1540.76	0.454323	0.01	TMVVHEKQDDLGK	Acetyl (K)	0.0000001000000.0
IPI00130589	Superoxide dismutase	1556.75	-2.05556	0.0098	TMVVHEKQDDLGK	Acetyl (K); Oxidation (M)	0.0300001000000.0
IPI00130589	Superoxide dismutase	2343.1	2.26196	0.031	TMVVHEKQDDLGKGGNEESTK	Acetyl (K)	0.000000100000000000000.0
IPI00130589	Superoxide dismutase	2359.1	-3.39113	0.078	TMVVHEKQDDLGKGGNEESTK	Acetyl (K); Oxidation (M)	0.030000100000000000000.0
IPI00130589	Superoxide dismutase	3002.4	-5.79536	0.0016	TMVVHEKQDDLGKGGNEESTKTGNAGSR	Acetyl (K); Oxidation (M)	0.0300000000000000000010000000.0
IPI00116896	ATP synthase protein 8	1229.64	0.162649	0.038	TPWELKWTK	Acetyl (K)	0.000001000.0
IPI00117312	Aspartate aminotransferase, mitochondrial precursor	1071.63	0.466579	0.1	TQLVSNLKK	Acetyl (K)	0.000000010.0
IPI00667117	Acyl-CoA-binding protein	1520.85	0.0657529	0.075	TYVEKVDELKKK	Acetyl (K)	0.000010000000.0
IPI00154054	Acetyl-CoA acetyltransferase, mitochondrial precursor	960.528	5.20547	0.064	VDFSKVPK	Acetyl (K)	0.00001000.0
IPI00230707	14-3-3 protein gamma	1155.62	0	0.06	VDREQLVQK	Acetyl (Protein N-term)	2.000000000.0
IPI00127415	Nucleophosmin	1251.69	-3.75493	0.053	VEAKFINYVK	Acetyl (K)	0.0001000000.0
IPI00129928	Isoform Mitochondrial of Fumarate hydratase, mitochondrial precursor	2704.34	8.06112	0.00069	VEFDTFGELKVPTDKYYGAQTVR	Acetyl (K)	0.00000000000000100000000.0
IPI00263863	10 kDa heat shock protein, mitochondrial	1516.81	-1.51634	0.00088	VGDKVLLPEYGGTK	Acetyl (K)	0.00010000000000.0
IPI00118986	ATP synthase O subunit, mitochondrial precursor	1038.61	0.770262	0.019	VGQLLKDPK	Acetyl (K)	0.000001000.0
IPI00126208	11 days embryo whole body cDNA, RIKEN full-length enriched library, clone:2700082N11 product:hemoglobin, beta adult major chain, full insert sequence	1822.96	-6.74728	0.028	VHLTDAEKAAVSGLWGK	Acetyl (K)	0.00000001000000000.0
IPI00663327	Beta-1-globin (Fragment)	1822.96	-6.74728	0.028	VHLTDAEKAAVSGLWGK	Acetyl (K)	0.00000001000000000.0
IPI00331241	Glutathione S-transferase A3	1626.85	2.39727	0.017	VLKSHGQDYLVGNR	Acetyl (K)	0.00100000000000.0
IPI00469114	Hemoglobin subunit alpha	1230.65	-1.62516	0.019	VLSGEDKSNIK	Acetyl (K)	0.00000010000.0
IPI00119006	T-lymphoma invasion and metastasis-inducing protein 1	823.553	11.6568	0.041	VPKVLVK	Acetyl (K)	0.0010000.0
IPI00129928	Isoform Mitochondrial of Fumarate hydratase, mitochondrial precursor	1538.77	0.324934	0.0027	VPTDKYYGAQTVR	Acetyl (K)	0.0000100000000.0
IPI00323357	Heat shock cognate 71 kDa protein	1221.62	0.327433	0.11	VQVEYKGETK	Acetyl (K)	0.0000010000.0
IPI00554989	Peptidyl-prolyl cis-trans isomerase A	1420.76	1.83001	0.025	VSFELFADKVPK	Acetyl (K)	0.000000001000.0
IPI00126208	11 days embryo whole body cDNA, RIKEN full-length enriched library, clone:2700082N11 product:hemoglobin, beta adult major chain, full insert sequence	1447.79	0.345353	0.011	VVAGVAAALAHKYH	Acetyl (K)	0.00000000000100.0
IPI00120045	CPN10-like protein	1570.8	3.43773	0.0016	VVLDDKDYFLFR	Acetyl (K)	0.000001000000.0
IPI00263863	10 kDa heat shock protein, mitochondrial	1570.8	-6.42983	0.042	VVLDDKDYFLFR	Acetyl (K)	0.000001000000.0
IPI00130950	Betaine--homocysteine S-methyltransferase 1	1120.57	-0.981646	0.1	WDIQKYAR	Acetyl (K)	0.00001000.0
IPI00116896	ATP synthase protein 8	1651.87	-0.665911	0.06	WTKIYLPHSLPQQ	Acetyl (K)	0.0010000000000.0
IPI00133903	Stress-70 protein, mitochondrial precursor	1378.63	0.145072	0.053	YDDPEVQKDTK	Acetyl (K)	0.00000001000.0
IPI00121419	similar to ubiquinol-cytochrome c reductase binding protein	1777.85	0.281239	0.046	YEEDKFYLEPYLK	Acetyl (K)	0.0000100000000.0
IPI00132347	Adult male cerebellum cDNA, RIKEN full-length enriched library, clone:1500015I13 product:UBIQUINOL-CYTOCHROME C REDUCTASE BINDING PROTEIN homolog	1777.85	-1.74368	0.0077	YEEDKFYLEPYLK	Acetyl (K)	0.0000100000000.0
IPI00331241	Glutathione S-transferase A3	1282.7	-0.779608	0.041	YFPAFEKVLK	Acetyl (K)	0.0000001000.0
IPI00170093	NADH dehydrogenase [ubiquinone] iron-sulfur protein 8, mitochondrial precursor	1767.83	-2.43235	0.012	YVNKKEQESEVDMK	Acetyl (K)	0.00010000000000.0
IPI00319652	Glutathione peroxidase 1	2815.33	-8.80892	0.0027	YVRPGGGFEPNFTLFEKCEVNGEK	Acetyl (K)	0.000000000000000010000000.0
IPI00230113	Cytochrome b5	1822.91	-4.8823	0.017	YYTLEEIQKHKDSK	Acetyl (K)	0.00000000100000.0
